# Supplementary material for: Direct and Base Excision Repair-Mediated Regulation of a GC-Rich cis-Element in Response to 5-Formylcytosine and 5-Carboxycytosine
Source: Int J Mol Sci. 2021 Oct 13;22(20):11025. doi: 10.3390/ijms222011025 (PMC8539351; doi:10.3390/ijms222011025)
Supplement: Supplementary file 1 [file ijms-22-11025-s001.zip]

Archive with 1 entries (1 files):
- ijms-1391943-supplementary.pdf
